# Supplementary material for: Black-headed gulls synchronise their activity with their nearest neighbours
Source: Sci Rep. 2018 Jul 2;8:9978. doi: 10.1038/s41598-018-28378-x (PMC6028586; doi:10.1038/s41598-018-28378-x)
Supplement: Supplementary file 1 — Dataset 1 [file 41598_2018_28378_MOESM1_ESM.xlsx]

## Sheet: DRYAD_gull_dataset
DATASET supporting EVANS, LIHOU & RANDS, "Black-headed gulls synchronise their activity with their nearest neighbours"
Each of the following sets of observations records the behaviour of a focal individual, its two closest neighbours, and a randomly selected control individual from the group. Observations are taken at half-minute intervals. Behaviours are coded as '1' when an individual showed some vigilance during the five second observation window, and '0' if it did not show any vigilance during this period.
Date: 13/10	Time: 10am
Time (min)	Focus Gull	Closest neighbour	2nd closest neighbour	Control Gull
0.5	1	1	1	0
1	1	1	1	1
1.5	0	1	1	1
2	0	0	1	0
2.5	0	1	1	0
3	0	0	0	1
3.5	0	0	1	0
4	0	1	0	0
4.5	0	1	0	1
5	0	0	1	0
5.5	1	1	1	0
Date: 13/10	Time: 10am
Time (min)	Focus Gull	Closest neighbour	2nd closest neighbour	Control Gull
0.5	0	0	0	0
1	1	0	1	1
1.5	1	0	0	0
2	0	0	0	1
2.5	0	0	0	1
3	0	0	0	1
3.5	0	0	0	1
4	0	0	0	1
4.5	1	0	0	1
5	1	1	0	0
5.5	1	1	0	1
Date: 14/10	Time: 11.30am
Time (min)	Focus Gull	Closest neighbour	2nd closest neighbour	Control Gull
0.5	1	0	0	0
1	0	0	0	0
1.5	0	0	1	0
2	0	1	1	0
2.5	0	0	0	0
3	1	1	0	0
3.5	0	0	0	0
4	1	1	1	0
4.5	0	1	0	0
5	1	0	0	0
5.5	0	0	1	0
Date: 14/10	Time: 11.30am
Time (min)	Focus Gull	Closest neighbour	2nd closest neighbour	Control Gull
0.5	1	0	0	0
1	1	1	1	0
1.5	0	0	1	0
2	1	0	1	0
2.5	1	1	1	1
3	0	0	1	1
3.5	1	0	1	1
4	0	1	1	0
4.5	1	1	1	0
5	1	1	1	0
5.5	1	0	1	1
Date: 15/10	Time: 12pm
Time (min)	Focus Gull	Closest neighbour	2nd closest neighbour	Control Gull
0.5	0	0	0	1
1	0	0	0	0
1.5	0	0	0	1
2	1	0	0	1
2.5	0	0	0	0
3	0	0	0	1
3.5	0	0	0	0
4	0	0	0	1
4.5	0	0	0	0
5	0	1	0	0
5.5	0	0	0	0
Date: 15/10	Time: 12pm
Time (min)	Focus Gull	Closest neighbour	2nd closest neighbour	Control Gull
0.5	0	0	0	0
1	0	0	0	0
1.5	0	0	0	0
2	0	0	0	1
2.5	0	1	0	0
3	0	1	0	1
3.5	0	0	0	1
4	0	0	0	1
4.5	0	0	0	0
5	0	0	0	0
5.5	0	0	0	1
Date: 15/10	Time: 12pm
Time (min)	Focus Gull	Closest neighbour	2nd closest neighbour	Control Gull
0.5	0	0	0	0
1	0	1	0	1
1.5	0	0	0	0
2	0	0	0	1
2.5	1	1	1	0
3	0	1	0	0
3.5	1	1	0	1
4	0	0	1	1
4.5	1	1	0	0
5	0	0	0	1
5.5	0	0	1	0
Date: 15/10	Time: 12pm
Time (min)	Focus Gull	Closest neighbour	2nd closest neighbour	Control Gull
0.5	1	1	0	0
1	0	0	0	0
1.5	0	0	0	1
2	0	0	0	1
2.5	0	0	1	1
3	1	0	0	0
3.5	0	0	0	0
4	1	0	0	1
4.5	0	0	0	1
5	1	0	0	1
5.5	1	0	0	0
Date: 19/10	Time: 3pm
Time (min)	Focus Gull	Closest neighbour	2nd closest neighbour	Control Gull
0.5	1	1	1	0
1	0	0	1	0
1.5	0	0	1	0
2	0	0	0	0
2.5	1	0	1	0
3	0	1	1	0
3.5	0	0	0	0
4	0	1	0	0
4.5	0	0	0	0
5	0	0	0	0
5.5	0	0	0	0
Date: 20/10	Time: 4pm
Time (min)	Focus Gull	Closest neighbour	2nd closest neighbour	Control Gull
0.5	0	0	0	0
1	0	0	0	0
1.5	0	1	0	0
2	1	1	1	0
2.5	0	1	1	0
3	0	0	0	0
3.5	1	1	0	0
4	1	1	1	0
4.5	0	1	1	0
5	1	1	0	0
5.5	0	1	1	0
Date: 20/10	Time: 4pm
Time (min)	Focus Gull	Closest neighbour	2nd closest neighbour	Control Gull
0.5	0	1	0	0
1	0	0	1	0
1.5	0	1	0	0
2	1	1	0	0
2.5	1	1	1	0
3	1	1	1	1
3.5	1	1	0	0
4	1	1	0	0
4.5	1	1	1	0
5	0	0	0	0
5.5	0	1	0	0
Date: 21/10	Time: 2pm
Time (min)	Focus Gull	Closest neighbour	2nd closest neighbour	Control Gull
0.5	0	0	0	0
1	0	0	0	1
1.5	0	0	0	1
2	0	0	0	0
2.5	0	1	0	1
3	0	1	0	1
3.5	1	1	1	1
4	1	1	1	1
4.5	0	1	1	0
5	0	0	0	0
5.5	0	0	0	1
Date: 23/10	Time: 3.30pm
Time (min)	Focus Gull	Closest neighbour	2nd closest neighbour	Control Gull
0.5	1	0	0	0
1	1	1	1	0
1.5	0	0	0	0
2	1	1	1	1
2.5	0	0	0	0
3	1	1	0	0
3.5	1	0	0	0
4	1	0	0	1
4.5	1	1	0	0
5	1	1	0	0
5.5	1	1	1	0
Date: 24/10	Time: 2.30pm
Time (min)	Focus Gull	Closest neighbour	2nd closest neighbour	Control Gull
0.5	1	0	0	0
1	0	0	0	0
1.5	1	1	0	1
2	0	0	0	1
2.5	0	0	0	1
3	0	0	0	1
3.5	0	1	1	1
4	1	1	0	1
4.5	0	0	0	0
5	1	1	0	0
5.5	0	0	0	1
Date: 28/10	Time: 8:30am
Time (min)	Focus Gull	Closest neighbour	2nd closest neighbour	Control Gull
0.5	1	1	0	1
1	1	1	1	0
1.5	0	0	0	0
2	1	1	0	1
2.5	0	1	0	1
3	0	1	0	1
3.5	1	1	1	1
4	1	1	0	1
4.5	1	1	0	1
5	0	0	0	1
5.5	1	0	0	1
Date: 28/10	Time: 8:30am
Time (min)	Focus Gull	Closest neighbour	2nd closest neighbour	Control Gull
0.5	0	1	1	0
1	1	1	1	0
1.5	1	1	1	0
2	1	1	1	0
2.5	0	0	0	0
3	1	0	0	1
3.5	1	1	0	1
4	0	0	0	0
4.5	1	1	0	1
5	0	0	1	1
5.5	1	1	0	1
Date: 28/10	Time: 8:30am
Time (min)	Focus Gull	Closest neighbour	2nd closest neighbour	Control Gull
0.5	0	1	0	1
1	0	1	0	0
1.5	0	0	0	0
2	0	0	0	1
2.5	0	0	0	0
3	0	0	0	0
3.5	0	0	0	1
4	0	0	0	0
4.5	0	0	1	0
5	0	0	0	1
5.5	0	0	0	0
Date: 28/10	Time: 8:30am
Time (min)	Focus Gull	Closest neighbour	2nd closest neighbour	Control Gull
0.5	0	0	1	1
1	0	1	1	0
1.5	1	0	0	0
2	0	1	0	1
2.5	0	0	0	0
3	0	0	0	0
3.5	1	1	0	0
4	1	0	0	0
4.5	1	0	1	0
5	0	0	1	0
5.5	1	0	1	0
Date: 30/10	Time: 9:30am
Time (min)	Focus Gull	Closest neighbour	2nd closest neighbour	Control Gull
0.5	0	0	0	1
1	0	0	0	0
1.5	0	0	1	1
2	0	0	0	0
2.5	0	0	0	0
3	0	0	1	1
3.5	0	0	1	1
4	0	1	1	1
4.5	0	0	1	0
5	0	0	1	0
5.5	0	0	1	1
Date: 31/10	Time: 9:30am
Time (min)	Focus Gull	Closest neighbour	2nd closest neighbour	Control Gull
0.5	0	0	0	0
1	0	0	0	0
1.5	0	1	0	0
2	1	1	0	1
2.5	0	0	1	0
3	0	1	0	1
3.5	1	0	0	1
4	1	1	1	1
4.5	1	1	1	1
5	1	1	0	1
5.5	1	1	0	1
Date: 31/10	Time: 9:30am
Time (min)	Focus Gull	Closest neighbour	2nd closest neighbour	Control Gull
0.5	1	1	0	1
1	0	1	1	0
1.5	1	0	0	0
2	1	0	0	0
2.5	0	0	1	0
3	1	0	1	0
3.5	1	0	1	1
4	1	0	1	1
4.5	1	1	1	0
5	1	0	0	1
5.5	1	0	0	0
Date: 31/10	Time: 9:30am
Time (min)	Focus Gull	Closest neighbour	2nd closest neighbour	Control Gull
0.5	0	0	0	1
1	0	0	0	0
1.5	0	0	0	1
2	0	0	0	1
2.5	0	0	0	1
3	0	0	0	1
3.5	0	0	0	1
4	0	0	0	1
4.5	0	1	0	0
5	0	1	0	0
5.5	0	1	0	1
Date: 31/10	Time: 9:30am
Time (min)	Focus Gull	Closest neighbour	2nd closest neighbour	Control Gull
0.5	0	1	1	0
1	0	0	0	0
1.5	1	0	0	0
2	0	0	0	0
2.5	0	0	0	0
3	0	0	0	0
3.5	0	0	0	0
4	0	0	0	0
4.5	0	0	0	0
5	0	1	1	0
5.5	0	1	1	0
Date: 2/11	Time: 10:30am
Time (min)	Focus Gull	Closest neighbour	2nd closest neighbour	Control Gull
0.5	0	0	1	0
1	1	0	1	1
1.5	1	0	1	0
2	0	0	0	0
2.5	1	0	0	0
3	0	0	1	0
3.5	1	0	0	0
4	1	1	0	0
4.5	1	0	1	0
5	0	1	0	1
5.5	1	1	1	1
Date: 2/11	Time: 10:30am
Time (min)	Focus Gull	Closest neighbour	2nd closest neighbour	Control Gull
0.5	1	1	1	0
1	0	1	1	0
1.5	0	1	0	0
2	0	1	0	0
2.5	0	1	0	0
3	0	1	0	0
3.5	0	1	0	0
4	1	1	0	0
4.5	1	1	0	0
5	1	1	0	0
5.5	0	1	0	0
Date: 3/11	Time: 1:30am
Time (min)	Focus Gull	Closest neighbour	2nd closest neighbour	Control Gull
0.5	0	1	0	1
1	0	0	0	1
1.5	0	0	0	1
2	1	0	1	1
2.5	1	1	0	1
3	0	1	1	1
3.5	1	1	0	1
4	1	1	0	1
4.5	1	0	0	1
5	1	1	0	0
5.5	1	0	0	0
Date: 3/11	Time: 1:30am
Time (min)	Focus Gull	Closest neighbour	2nd closest neighbour	Control Gull
0.5	1	1	1	1
1	1	1	1	0
1.5	1	1	0	0
2	1	0	0	0
2.5	1	0	1	0
3	0	0	0	1
3.5	1	1	0	0
4	0	1	1	0
4.5	1	0	0	1
5	0	0	0	1
5.5	1	1	1	1
Date: 3/11	Time: 1:30am
Time (min)	Focus Gull	Closest neighbour	2nd closest neighbour	Control Gull
0.5	1	0	0	1
1	0	1	0	1
1.5	1	1	0	1
2	1	1	0	1
2.5	1	1	0	1
3	0	1	0	1
3.5	0	1	0	1
4	0	0	0	1
4.5	1	0	1	1
5	1	1	0	1
5.5	1	1	0	0
Date: 3/11	Time: 1:30am
Time (min)	Focus Gull	Closest neighbour	2nd closest neighbour	Control Gull
0.5	0	0	1	0
1	0	0	0	0
1.5	0	0	0	0
2	1	0	0	1
2.5	0	0	0	0
3	0	0	0	1
3.5	0	0	1	0
4	0	0	0	1
4.5	1	0	1	0
5	0	0	1	1
5.5	1	0	1	1
Date: 6/11	Time: 2pm
Time (min)	Focus Gull	Closest neighbour	2nd closest neighbour	Control Gull
0.5	0	1	0	1
1	0	1	0	1
1.5	0	0	0	0
2	0	1	0	1
2.5	0	1	0	0
3	1	1	0	1
3.5	0	1	0	0
4	1	1	1	1
4.5	1	0	1	0
5	0	0	0	1
5.5	1	1	1	1
Date: 6/11	Time: 2pm
Time (min)	Focus Gull	Closest neighbour	2nd closest neighbour	Control Gull
0.5	0	0	0	1
1	0	1	1	1
1.5	1	1	1	1
2	0	1	0	0
2.5	1	1	1	0
3	0	1	1	1
3.5	0	1	0	0
4	1	1	1	0
4.5	1	1	1	1
5	1	0	0	1
5.5	1	0	1	1
Date: 6/11	Time: 3pm
Time (min)	Focus Gull	Closest neighbour	2nd closest neighbour	Control Gull
0.5	1	1	0	1
1	1	1	0	1
1.5	1	0	0	0
2	0	1	1	1
2.5	1	0	1	1
3	1	1	1	0
3.5	1	1	1	1
4	1	1	1	0
4.5	1	1	0	0
5	1	1	0	1
5.5	1	1	0	1
Date: 6/11	Time: 3pm
Time (min)	Focus Gull	Closest neighbour	2nd closest neighbour	Control Gull
0.5	0	1	1	1
1	0	0	0	1
1.5	0	1	0	1
2	0	1	1	1
2.5	0	1	0	1
3	0	0	0	1
3.5	0	0	0	1
4	0	0	0	1
4.5	0	0	0	1
5	0	1	0	0
5.5	0	0	0	1
Date: 6/11	Time: 3pm
Time (min)	Focus Gull	Closest neighbour	2nd closest neighbour	Control Gull
0.5	1	1	0	0
1	1	1	1	1
1.5	0	1	0	0
2	0	0	1	0
2.5	1	1	0	0
3	1	1	0	1
3.5	0	1	1	1
4	0	0	0	0
4.5	1	1	1	1
5	0	1	0	0
5.5	0	1	0	0
Date: 13/11	Time: 10:30am
Time (min)	Focus Gull	Closest neighbour	2nd closest neighbour	Control Gull
0.5	0	1	1	1
1	1	1	0	1
1.5	1	0	1	0
2	1	1	0	0
2.5	1	1	1	0
3	1	1	1	0
3.5	1	1	1	0
4	1	1	1	0
4.5	1	1	1	0
5	1	1	0	0
5.5	0	0	0	0
Date: 14/11	Time: 11:15am
Time (min)	Focus Gull	Closest neighbour	2nd closest neighbour	Control Gull
0.5	0	1	0	1
1	0	1	1	0
1.5	0	0	0	0
2	0	1	1	1
2.5	0	0	0	1
3	1	1	0	1
3.5	0	0	0	0
4	1	1	0	0
4.5	1	1	0	1
5	0	1	0	0
5.5	1	1	1	1
Date: 14/11	Time: 11:30
Time (min)	Focus Gull	Closest neighbour	2nd closest neighbour	Control Gull
0.5	0	0	0	1
1	0	1	1	0
1.5	1	1	1	1
2	1	0	1	1
2.5	1	1	1	1
3	0	1	1	0
3.5	1	1	1	1
4	0	1	1	1
4.5	1	1	1	1
5	1	1	1	0
5.5	0	0	0	1
Date: 14/11	Time: 11:30am
Time (min)	Focus Gull	Closest neighbour	2nd closest neighbour	Control Gull
0.5	0	0	0	1
1	0	0	0	1
1.5	1	1	0	1
2	0	0	0	1
2.5	0	1	0	1
3	0	0	0	0
3.5	0	1	1	1
4	0	1	1	1
4.5	0	1	0	0
5	0	1	0	1
5.5	0	0	0	1
Date: 15/11	Time: 10.30am
Time (min)	Focus Gull	Closest neighbour	2nd closest neighbour	Control Gull
0.5	1	1	1	1
1	1	1	1	1
1.5	0	0	0	1
2	0	1	0	0
2.5	0	1	1	1
3	1	1	1	0
3.5	0	0	0	1
4	0	1	0	0
4.5	0	1	0	0
5	1	1	0	1
5.5	0	0	1	1
Date: 15/11	Time: 11+am
Time (min)	Focus Gull	Closest neighbour	2nd closest neighbour	Control Gull
0.5	1	1	1	1
1	1	0	0	1
1.5	1	0	1	1
2	0	0	1	1
2.5	1	0	1	1
3	1	0	1	1
3.5	0	0	0	1
4	1	0	1	0
4.5	0	1	1	0
5	1	1	0	1
5.5	1	1	0	1
Date: 16/11	Time: 12pm
Time (min)	Focus Gull	Closest neighbour	2nd closest neighbour	Control Gull
0.5	0	1	1	1
1	0	0	1	0
1.5	0	0	0	1
2	0	1	0	0
2.5	0	1	0	0
3	0	0	0	1
3.5	0	0	1	0
4	0	0	0	1
4.5	0	0	1	0
5	0	0	1	0
5.5	0	0	1	1
Date: 17/11	Time: 12.30pm
Time (min)	Focus Gull	Closest neighbour	2nd closest neighbour	Control Gull
0.5	0	1	1	1
1	0	1	1	0
1.5	0	1	0	0
2	0	0	0	1
2.5	0	0	0	1
3	1	1	1	1
3.5	0	0	0	1
4	0	0	0	1
4.5	0	0	0	1
5	0	0	1	1
5.5	0	0	0	1
Date: 17/11	Time: 1.30pm
Time (min)	Focus Gull	Closest neighbour	2nd closest neighbour	Control Gull
0.5	1	1	0	1
1	1	1	0	1
1.5	0	0	1	1
2	0	0	0	1
2.5	0	0	0	1
3	0	0	0	0
3.5	0	1	1	0
4	0	0	0	0
4.5	0	0	1	1
5	0	0	0	1
5.5	0	1	1	1
Date: 18/11	Time: 1pm
Time (min)	Focus Gull	Closest neighbour	2nd closest neighbour	Control Gull
0.5	0	0	0	0
1	1	1	0	1
1.5	0	1	0	1
2	1	1	0	1
2.5	1	1	0	1
3	1	1	0	1
3.5	0	1	0	1
4	0	1	0	1
4.5	1	1	0	1
5	1	0	0	1
5.5	1	0	0	0
Date: 19/11	Time: 1pm
Time (min)	Focus Gull	Closest neighbour	2nd closest neighbour	Control Gull
0.5	0	0	0	1
1	1	1	0	1
1.5	0	0	1	1
2	0	0	1	1
2.5	0	1	0	1
3	0	1	1	1
3.5	1	1	0	1
4	1	1	1	1
4.5	0	1	0	1
5	1	1	0	1
5.5	1	1	0	1
Date: 21/11	Time: 12.30pm
Time (min)	Focus Gull	Closest neighbour	2nd closest neighbour	Control Gull
0.5	0	0	1	1
1	0	0	1	1
1.5	0	0	1	0
2	0	1	1	0
2.5	0	0	1	1
3	0	0	1	1
3.5	0	1	1	1
4	0	0	0	1
4.5	0	0	1	1
5	0	0	1	1
5.5	0	1	1	1
Date: 21/11	Time: 12.30pm
Time (min)	Focus Gull	Closest neighbour	2nd closest neighbour	Control Gull
0.5	1	0	0	0
1	1	0	0	0
1.5	0	1	1	0
2	1	0	1	1
2.5	1	1	0	1
3	0	0	1	1
3.5	0	1	0	0
4	1	0	0	0
4.5	0	1	1	0
5	0	0	1	0
5.5	1	0	1	0
Date: 29/11	Time: 10:30am
Time (min)	Focus Gull	Closest neighbour	2nd closest neighbour	Control Gull
0.5	0	0	0	0
1	0	0	0	0
1.5	1	1	1	0
2	0	0	0	0
2.5	0	0	0	0
3	0	0	1	0
3.5	0	1	1	1
4	0	1	1	0
4.5	0	0	0	0
5	0	0	0	0
5.5	0	0	0	0
Date: 29/11	Time: 11:30am
Time (min)	Focus Gull	Closest neighbour	2nd closest neighbour	Control Gull
0.5	1	1	1	1
1	0	0	0	1
1.5	0	0	0	0
2	0	0	0	0
2.5	0	0	0	1
3	0	0	0	1
3.5	0	0	0	1
4	0	0	0	1
4.5	0	0	0	1
5	0	0	0	1
5.5	0	0	0	1
Date: 29/11	Time: 11:30am
Time (min)	Focus Gull	Closest neighbour	2nd closest neighbour	Control Gull
0.5	0	0	0	0
1	1	0	0	0
1.5	0	0	0	1
2	0	0	0	0
2.5	1	0	0	1
3	1	0	0	1
3.5	1	0	0	1
4	0	0	0	0
4.5	1	0	0	0
5	0	0	0	1
5.5	1	0	0	1
Date: 30/11	Time: 11:30am
Time (min)	Focus Gull	Closest neighbour	2nd closest neighbour	Control Gull
0.5	1	1	0	0
1	1	0	0	0
1.5	0	0	0	0
2	0	0	0	0
2.5	1	0	1	0
3	0	0	0	0
3.5	1	1	0	0
4	1	1	0	0
4.5	1	1	0	0
5	0	0	1	1
5.5	1	0	0	1
Date: 1/12	Time: 11:30am
Time (min)	Focus Gull	Closest neighbour	2nd closest neighbour	Control Gull
0.5	0	0	0	1
1	0	0	0	0
1.5	0	1	0	0
2	0	0	0	1
2.5	0	0	0	1
3	0	0	0	0
3.5	0	0	1	0
4	0	0	0	0
4.5	0	0	0	0
5	0	0	0	0
5.5	0	0	0	0
Date: 1/12	Time: 11:30am
Time (min)	Focus Gull	Closest neighbour	2nd closest neighbour	Control Gull
0.5	1	0	1	1
1	0	1	1	1
1.5	0	1	1	1
2	0	0	0	0
2.5	0	0	1	0
3	0	0	1	0
3.5	0	0	0	1
4	1	1	0	0
4.5	0	0	0	0
5	0	1	1	0
5.5	1	1	1	1
Date: 1/12	Time: 11:30am
Time (min)	Focus Gull	Closest neighbour	2nd closest neighbour	Control Gull
0.5	0	0	0	1
1	0	0	0	0
1.5	0	0	0	0
2	0	0	0	0
2.5	0	0	0	0
3	0	0	0	0
3.5	0	0	0	0
4	0	1	0	0
4.5	0	1	0	0
5	0	1	0	0
5.5	0	0	1	0
Date: 1/12	Time: 12:00pm
Time (min)	Focus Gull	Closest neighbour	2nd closest neighbour	Control Gull
0.5	1	0	0	1
1	1	1	0	0
1.5	0	1	1	0
2	1	1	0	0
2.5	0	1	1	0
3	0	0	1	0
3.5	0	0	0	0
4	0	0	0	0
4.5	0	0	1	0
5	0	0	0	0
5.5	0	0	1	0
********************************************************
THE FOLLOWING SETS OF OBSERVATIONS ARE THE 22 SERIES THAT WERE ABORTED BEFORE THE OBSERVATION AT 5.5v MINUTES COULD BE CONDUCTED
Date: 13/10	Time: 10am
Time (min)	Focus Gull	Closest neighbour	2nd closest neighbour	Control Gull
0.5	1	1	1	0
1	1	0	0	0
1.5	1	0	0	0
2	0	0	0	0
2.5	aborted
Date: 20/10	Time: 4pm
Time (min)	Focus Gull	Closest neighbour	2nd closest neighbour	Control Gull
0.5	0	0	0	1
1	0	0	0	1
1.5	0	0	0	0
2	0	0	0	0
2.5	0	0	0	1
3	0	1	0	0
3.5	1	1	0	0
4	1	1	0	0
4.5	0	0	0	1
5	0	0	0	1
5.5	aborted
Date: 24/10	Time: 2.30pm
Time (min)	Focus Gull	Closest neighbour	2nd closest neighbour	Control Gull
0.5	1	0	0	0
1	0	0	0	0
1.5	1	0	0	0
2	1	0	1	0
2.5	1	0	1	0
3	1	0	1	0
3.5	1	1	0	0
4	1	0	1	1
4.5	1	1	0	1
5	aborted
Date: 30/10	Time: 9:30am
Time (min)	Focus Gull	Closest neighbour	2nd closest neighbour	Control Gull
0.5	0	0	0	0
1	0	0	0	0
1.5	0	0	0	0
2	0	0	0	0
2.5	1	1	0	1
3	0	1	0	1
3.5	0	0	0	0
4	1	1	0	0
4.5	aborted
Date: 31/10	Time: 9:30am
Time (min)	Focus Gull	Closest neighbour	2nd closest neighbour	Control Gull
0.5	0	0	0	0
1	0	1	0	1
1.5	0	0	0	0
2	1	1	0	0
2.5	1	1	0	1
3	1	0	1	1
3.5	aborted
Date: 2/11	Time: 10:30am
Time (min)	Focus Gull	Closest neighbour	2nd closest neighbour	Control Gull
0.5	1	1	1	1
1	1	1	1	1
1.5	0	1	1	1
2	1	1	1	1
2.5	aborted
Date: 6/11	Time: 2:30pm
Time (min)	Focus Gull	Closest neighbour	2nd closest neighbour	Control Gull
0.5	1	0	0	1
1	1	0	0	1
1.5	1	1	0	1
2	1	1	0	1
2.5	1	1	1	1
3	1	1	0	1
3.5	0	1	1	1
4	aborted
Date: 13/11	Time: 10:30am
Time (min)	Focus Gull	Closest neighbour	2nd closest neighbour	Control Gull
0.5	0	1	0	0
1	0	0	0	0
1.5	1	1	1	0
2	0	0	0	0
2.5	1	0	0	0
3	1	1	1	0
3.5	1	1	0	0
4	1	1	0	0
4.5	1	0	0	1
5	aborted
Date: 13/11	Time: 11:30am
Time (min)	Focus Gull	Closest neighbour	2nd closest neighbour	Control Gull
0.5	0	1	1	0
1	0	1	1	0
1.5	0	1	1	1
2	1	0	0	1
2.5	0	0	1	0
3	0	0	0	1
3.5	0	0	0	1
4	0	1	0	0
4.5	aborted
Date: 14/11	Time: 12
Time (min)	Focus Gull	Closest neighbour	2nd closest neighbour	Control Gull
0.5	0	0	1	1
1	0	0	0	0
1.5	0	0	0	0
2	0	1	1	1
2.5	0	1	0	1
3	0	1	1	0
3.5	0	1	1	0
4	1	1	1	0
4.5	aborted
Date: 14/11	Time:
Time (min)	Focus Gull	Closest neighbour	2nd closest neighbour	Control Gull
0.5	1	1	0	0
1	0	0	0	0
1.5	1	0	0	0
2	1	1	1	0
2.5	1	0	0	0
3	1	1	1	0
3.5	0	0	0	1
4	aborted
Date: 14/11	Time:
Time (min)	Focus Gull	Closest neighbour	2nd closest neighbour	Control Gull
0.5	0	1	1	0
1	0	1	1	0
1.5	1	0	0	0
2	0	1	1	0
2.5	1	0	1	0
3	aborted
Date: 15/11	Time: 10.30am
Time (min)	Focus Gull	Closest neighbour	2nd closest neighbour	Control Gull
0.5	1	1	1	1
1	0	1	0	1
1.5	0	0	0	0
2	0	1	0	1
2.5	1	1	0	0
3	0	0	0	1
3.5	1	1	0	0
4	aborted
Date: 16/11	Time: 11:30am
Time (min)	Focus Gull	Closest neighbour	2nd closest neighbour	Control Gull
0.5	0	1	0	0
1	1	1	0	0
1.5	1	1	0	0
2	1	0	0	1
2.5	1	1	0	0
3	0	0	0	0
3.5	1	1	0	1
4	1	1	0	0
4.5	aborted
Date: 16/11	Time: 11:30am
Time (min)	Focus Gull	Closest neighbour	2nd closest neighbour	Control Gull
0.5	1	1	0	1
1	1	1	0	1
1.5	1	0	0	1
2	1	1	1	1
2.5	1	1	1	1
3	1	1	1	1
3.5	aborted
Date: 16/11	Time: 12pm
Time (min)	Focus Gull	Closest neighbour	2nd closest neighbour	Control Gull
0.5	1	1	0	1
1	1	1	0	1
1.5	1	1	0	0
2	1	1	0	0
2.5	0	1	0	1
3	1	1	0	0
3.5	1	1	1	0
4	1	1	1	0
4.5	1	1	0	0
5	aborted
Date: 16/11	Time: 1.30pm
Time (min)	Focus Gull	Closest neighbour	2nd closest neighbour	Control Gull
0.5	0	0	0	1
1	0	1	0	1
1.5	0	0	0	0
2	1	1	1	1
2.5	1	1	0	0
3	0	1	0	0
3.5	0	0	1	0
4	1	1	0	1
4.5	aborted
Date: 16/11	Time: 1.30pm
Time (min)	Focus Gull	Closest neighbour	2nd closest neighbour	Control Gull
0.5	0	1	0	1
1	0	0	0	1
1.5	1	1	1	0
2	1	1	0	0
2.5	1	1	0	1
3	1	0	0	1
3.5	aborted
Date: 17/11	Time: 12.30pm
Time (min)	Focus Gull	Closest neighbour	2nd closest neighbour	Control Gull
0.5	1	1	0	1
1	0	0	1	1
1.5	0	1	1	0
2	0	1	1	0
2.5	0	1	1	0
3	0	1	0	1
3.5	aborted
Date: 18/11	Time: 1pm
Time (min)	Focus Gull	Closest neighbour	2nd closest neighbour	Control Gull
0.5	0	0	1	0
1	0	0	0	0
1.5	0	0	0	1
2	0	0	0	0
2.5	0	0	0	1
3	0	0	0	0
3.5	1	0	1	0
4	0	0	0	1
4.5	0	0	1	1
5	1	0	1	1
5.5	aborted
Date: 19/11	Time: 2pm
Time (min)	Focus Gull	Closest neighbour	2nd closest neighbour	Control Gull
0.5	0	0	0	0
1	1	0	0	0
1.5	1	1	1	1
2	0	0	0	1
2.5	1	1	1	0
3	aborted
Date: 29/11	Time: 11am
Time (min)	Focus Gull	Closest neighbour	2nd closest neighbour	Control Gull
0.5	0	0	0	0
1	1	0	1	0
1.5	0	0	0	0
2	1	1	0	0
2.5	1	1	0	0
3	0	0	0	0
3.5	0	0	0	0
4	0	0	0	0
4.5	1	0	0	0
5	aborted
